# Supplementary material for: The Implications of Artificial Intelligence in Pedodontics: A Scoping Review of Evidence-Based Literature
Source: Healthcare (Basel). 2024 Jun 30;12(13):1311. doi: 10.3390/healthcare12131311 (PMC11240988; doi:10.3390/healthcare12131311)
Supplement: Supplementary file 1 [file healthcare-12-01311-s001.zip]

Archive with 3 entries (3 files):
- Supplementary Material S1.pdf
- Supplementary Table S1.pdf
- Supplementary Table S2.pdf
